# Supplementary material for: Biological Macromolecule Hydrogel Based on Recombinant Type I Collagen/Chitosan Scaffold to Accelerate Full-Thickness Healing of Skin Wounds
Source: Polymers (Basel). 2023 Sep 28;15(19):3919. doi: 10.3390/polym15193919 (PMC10575414; doi:10.3390/polym15193919)
Supplement: Supplementary file 1 [file polymers-15-03919-s001.zip]

Archive with 1 entries (1 files):
- polymers-2581911-supplementary.pdf
